# Supplementary material for: Suicide preceded by health services contact – A whole-of-population study in New Zealand 2013-2015
Source: PLoS One. 2021 Dec 20;16(12):e0261163. doi: 10.1371/journal.pone.0261163 (PMC8687551; doi:10.1371/journal.pone.0261163)
Supplement: S1 File — (XLSX) [file pone.0261163.s002.xlsx]

## Sheet: Sheet1
	Full Model (Base Model + Any service contact)									Primary (Base Model + Primary Service contact)									Secondary (Base Model + Secondary Service Contact)									Tertiary (Base Model + Tertiary Service Contact)
	Logistic regression	Number of obs	=	3408765						Logistic regression	Number of obs	=	3408765						Logistic regression	Number of obs	=	3408765						Logistic regression	Number of obs	=	3408765
		LR chi2(39)	=	2970.95							LR chi2(39)	=	2737.88							LR chi2(39)	=	2921.66							LR chi2(39)	=	3143.3
		Prob > chi2	=	0							Prob > chi2	=	0							Prob > chi2	=	0							Prob > chi2	=	0
	Log likelihood = -12069.662	Pseudo R2	=	0.1096						Log likelihood = -12186.199	Pseudo R2	=	0.101						Log likelihood = -12094.308	Pseudo R2	=	0.1078						Log likelihood = -11983.486	Pseudo R2	=	0.1159
		Odds Ratio	Std. Err.	z	P>z	[95% Conf.	Interval]				Odds Ratio	Std. Err.	z	P>z	[95% Conf.	Interval]				Odds Ratio	Std. Err.	z	P>z	[95% Conf.	Interval]				Odds Ratio	Std. Err.	z	P>z	[95% Conf.	Interval]
Sex	Female								Sex	Female								Sex	Female								Sex	Female
	Male	3.40796	0.198433	21.06	<0.01	3.04041	3.81994			Male	3.28377	0.191734	20.36	<0.01	2.92869	3.68191			Male	3.22089	0.187159	20.13	<0.01	2.87418	3.60942			Male	3.2958	0.191969	20.48	<0.01	2.94023	3.69437
Age Group	15-19								Age Group	15-19								Age Group	15-19								Age Group	15-19
	20-24	1.28988	0.141876	2.31	0.021	1.03974	1.6002			20-24	1.23561	0.13584	1.92	0.054	0.996098	1.53271			20-24	1.25577	0.138	2.07	0.038	1.01244	1.55758			20-24	1.20693	0.132604	1.71	0.087	0.973111	1.49694
	25-29	1.14413	0.139263	1.11	0.269	0.901291	1.45238			25-29	1.09257	0.132916	0.73	0.467	0.860787	1.38676			25-29	1.1283	0.137233	0.99	0.321	0.888987	1.43204			25-29	1.065	0.129528	0.52	0.605	0.839118	1.35168
	30-34	1.62051	0.187882	4.16	<0.01	1.29111	2.03394			30-34	1.58174	0.183269	3.96	<0.01	1.26041	1.985			30-34	1.64316	0.190414	4.29	<0.01	1.30931	2.06215			30-34	1.57781	0.182912	3.93	<0.01	1.25713	1.98031
	35-39	1.46691	0.175173	3.21	0.001	1.1608	1.85375			35-39	1.45468	0.173729	3.14	0.002	1.15109	1.83833			35-39	1.53106	0.182748	3.57	<0.01	1.21169	1.9346			35-39	1.51888	0.181346	3.5	<0.01	1.20197	1.91934
	40-44	1.53365	0.174809	3.75	<0.01	1.2266	1.91755			40-44	1.53822	0.175512	3.77	<0.01	1.22997	1.92372			40-44	1.63826	0.186572	4.33	<0.01	1.31052	2.04796			40-44	1.65647	0.188734	4.43	<0.01	1.32496	2.07094
	45-49	1.52126	0.174249	3.66	<0.01	1.21536	1.90416			45-49	1.54103	0.1768	3.77	<0.01	1.23071	1.9296			45-49	1.62576	0.186047	4.25	<0.01	1.29911	2.03454			45-49	1.67112	0.191377	4.48	<0.01	1.33515	2.09165
	50-54	1.30561	0.155197	2.24	0.025	1.03427	1.64815			50-54	1.33893	0.159594	2.45	0.014	1.05998	1.69129			50-54	1.40512	0.166737	2.87	0.004	1.11354	1.77305			50-54	1.46654	0.174196	3.22	0.001	1.16196	1.85098
	55-59	1.24365	0.155193	1.75	0.081	0.973816	1.58824			55-59	1.28595	0.160952	2.01	0.044	1.0062	1.64347			55-59	1.32745	0.16537	2.27	0.023	1.03987	1.69457			55-59	1.39357	0.17366	2.66	0.008	1.09158	1.7791
	60-64	0.840576	0.120493	-1.21	0.226	0.634689	1.11325			60-64	0.877976	0.126221	-0.91	0.365	0.662385	1.16374			60-64	0.892986	0.127942	-0.79	0.43	0.674355	1.1825			60-64	0.939047	0.134507	-0.44	0.661	0.70919	1.2434
	65-69	0.526433	0.0932842	-3.62	<0.01	0.371971	0.745034			65-69	0.556394	0.0988157	-3.3	0.001	0.392834	0.788054			65-69	0.542648	0.0961843	-3.45	0.001	0.383392	0.768057			65-69	0.561139	0.0994645	-3.26	0.001	0.396452	0.794237
	70-74	0.628236	0.113694	-2.57	0.01	0.440634	0.895709			70-74	0.66929	0.121453	-2.21	0.027	0.468977	0.955164			70-74	0.627009	0.113645	-2.58	0.01	0.439536	0.894444			70-74	0.630677	0.114399	-2.54	0.011	0.441985	0.899926
	75-79	0.669684	0.134154	-2	0.045	0.452224	0.991712			75-79	0.719193	0.144456	-1.64	0.101	0.485148	1.06614			75-79	0.651661	0.130804	-2.13	0.033	0.439709	0.965779			75-79	0.629193	0.126502	-2.3	0.021	0.424273	0.933087
	80+	0.938844	0.154132	-0.38	0.701	0.680534	1.2952			80+	1.00609	0.165802	0.04	0.971	0.728382	1.38967			80+	0.903768	0.149048	-0.61	0.54	0.654151	1.24864			80+	0.811499	0.134422	-1.26	0.207	0.58653	1.12276
Ethnicity	European								Ethnicity	European								Ethnicity	European								Ethnicity	European
	Maori	1.07252	0.0721447	1.04	0.298	0.940047	1.22367			Maori	1.11314	0.0747966	1.6	0.111	0.975783	1.26983			Maori	1.03867	0.0697916	0.56	0.572	0.910508	1.18488			Maori	1.04954	0.070672	0.72	0.473	0.919776	1.19761
	Pacific	0.462761	0.0590785	-6.04	<0.01	0.360319	0.594327			Pacific	0.455319	0.058094	-6.17	<0.01	0.354577	0.584682			Pacific	0.451088	0.0574306	-6.25	<0.01	0.351472	0.578939			Pacific	0.451059	0.0574699	-6.25	<0.01	0.351383	0.579009
	Asian	0.396235	0.0471219	-7.78	<0.01	0.313852	0.500243			Asian	0.365162	0.0434316	-8.47	<0.01	0.289231	0.461026			Asian	0.383698	0.0455683	-8.07	<0.01	0.304018	0.48426			Asian	0.384706	0.0457143	-8.04	<0.01	0.304776	0.485597
	MELAA	0.33685	0.113159	-3.24	0.001	0.174378	0.650703			MELAA	0.319088	0.107206	-3.4	0.001	0.165169	0.616444			MELAA	0.310494	0.104266	-3.48	<0.01	0.160773	0.599642			MELAA	0.310671	0.104355	-3.48	0.001	0.160835	0.600097
	Other	0.409063	0.0976155	-3.75	<0.01	0.256252	0.653001			Other	0.397623	0.0947628	-3.87	<0.01	0.249236	0.634355			Other	0.399189	0.0951664	-3.85	<0.01	0.25018	0.636949			Other	0.398194	0.0949122	-3.86	<0.01	0.249577	0.635307
Marital Status	Single								Marital Status	Single								Marital Status	Single								Marital Status	Single
	Married	0.432003	0.0356618	-10.17	<0.01	0.367468	0.507871			Married	0.4344	0.0358683	-10.1	<0.01	0.369493	0.510708			Married	0.446309	0.0368036	-9.78	<0.01	0.379702	0.524599			Married	0.441962	0.0364137	-9.91	<0.01	0.376057	0.519417
	Civil Union	2.12175	0.599291	2.66	0.008	1.21975	3.69077			Civil Union	2.11847	0.598246	2.66	0.008	1.218	3.68466			Civil Union	2.09572	0.59175	2.62	0.009	1.205	3.64485			Civil Union	2.07049	0.584735	2.58	0.01	1.19037	3.60134
	Separated	1.27084	0.170535	1.79	0.074	0.97694	1.65316			Separated	1.27426	0.171008	1.81	0.071	0.979547	1.65764			Separated	1.24941	0.167598	1.66	0.097	0.960554	1.62512			Separated	1.23281	0.165431	1.56	0.119	0.947703	1.60368
	Divorced	1.07631	0.118407	0.67	0.504	0.867546	1.3353			Divorced	1.07528	0.11829	0.66	0.509	0.866726	1.33401			Divorced	1.06509	0.117103	0.57	0.566	0.858614	1.32121			Divorced	1.04957	0.115456	0.44	0.66	0.846013	1.30211
	Widowed	0.87102	0.157763	-0.76	0.446	0.610738	1.24223			Widowed	0.85159	0.154336	-0.89	0.375	0.596987	1.21478			Widowed	0.846123	0.153442	-0.92	0.357	0.593022	1.20725			Widowed	0.845243	0.153365	-0.93	0.354	0.592291	1.20622
	Not Stated	8.55865	0.565504	32.49	<0.01	7.51905	9.74198			Not Stated	8.02723	0.530141	31.54	<0.01	7.05261	9.13653			Not Stated	7.93182	0.518541	31.68	<0.01	6.97792	9.01613			Not Stated	7.73987	0.50575	31.32	<0.01	6.80947	8.7974
Any Contact	No Contact								Any Contact	No Contact								Any Contact	No Contact								Any Contact	No Contact
	6 months	4.42577	0.383956	17.15	<0.01	3.73373	5.24607			6 months	2.5128	0.175527	13.19	<0.01	2.19129	2.88149			6 months	4.14669	0.245398	24.03	<0.01	3.69256	4.65666			6 months	6.56628	0.392956	31.45	<0.01	5.83956	7.38345
	12 months	1.07835	0.12651	0.64	0.52	0.856841	1.35713			12 months	0.739217	0.0695285	-3.21	0.001	0.614767	0.88886			12 months	1.80299	0.174649	6.09	<0.01	1.49121	2.17994			12 months	2.18358	0.229939	7.42	<0.01	1.77637	2.68413
	18months	1.4094	0.203818	2.37	0.018	1.06155	1.87124			18months	0.887336	0.111625	-0.95	0.342	0.69344	1.13545			18months	1.55937	0.179908	3.85	<0.01	1.24378	1.95503			18months	1.94039	0.227103	5.66	<0.01	1.54264	2.44069
	24 Months	1.13923	0.223979	0.66	0.507	0.77493	1.6748			24 Months	0.916375	0.14547	-0.55	0.582	0.671351	1.25083			24 Months	1.40878	0.190711	2.53	0.011	1.08047	1.83684			24 Months	1.70845	0.230995	3.96	<0.01	1.31073	2.22685
NZIMD Decile (No Health)	1								NZIMD Decile (No Health)	1								NZIMD Decile (No Health)	1								NZIMD Decile (No Health)	1
	2	1.17138	0.158541	1.17	0.243	0.898448	1.52723			2	1.17303	0.158752	1.18	0.238	0.899731	1.52935			2	1.14125	0.154466	0.98	0.329	0.875327	1.48795			2	1.14795	0.155406	1.02	0.308	0.880423	1.49678
	3	1.13356	0.154355	0.92	0.357	0.868038	1.48031			3	1.13603	0.154685	0.94	0.349	0.869936	1.48351			3	1.08526	0.147785	0.6	0.548	0.831039	1.41725			3	1.1093	0.15108	0.76	0.446	0.849412	1.44869
	4	1.24168	0.164739	1.63	0.103	0.957369	1.61043			4	1.24846	0.165629	1.67	0.094	0.962606	1.6192			4	1.1849	0.157223	1.28	0.201	0.913555	1.53683			4	1.21508	0.161243	1.47	0.142	0.936806	1.57602
	5	1.35563	0.175225	2.35	0.019	1.05224	1.74648			5	1.37304	0.177454	2.45	0.014	1.06579	1.76886			5	1.28504	0.166124	1.94	0.052	0.997422	1.65561			5	1.32452	0.171232	2.17	0.03	1.02806	1.70648
	6	1.39305	0.178248	2.59	0.01	1.08405	1.79012			6	1.41633	0.181197	2.72	0.007	1.10222	1.81997			6	1.31847	0.168753	2.16	0.031	1.02594	1.6944			6	1.35757	0.17376	2.39	0.017	1.05637	1.74466
	7	1.45392	0.184106	2.96	0.003	1.13437	1.86349			7	1.49022	0.188655	3.15	0.002	1.16276	1.90989			7	1.3583	0.172071	2.42	0.016	1.05965	1.74111			7	1.41886	0.179731	2.76	0.006	1.10692	1.81872
	8	1.34109	0.171564	2.29	0.022	1.04367	1.72325			8	1.39309	0.178145	2.59	0.01	1.08425	1.7899			8	1.255	0.160635	1.77	0.076	0.976543	1.61285			8	1.31487	0.168262	2.14	0.032	1.02319	1.68971
	9	1.39853	0.17827	2.63	0.009	1.08936	1.79546			9	1.45195	0.185033	2.93	0.003	1.13104	1.86392			9	1.29442	0.165105	2.02	0.043	1.0081	1.66206			9	1.35982	0.173402	2.41	0.016	1.0591	1.74593
	10	1.49141	0.191194	3.12	0.002	1.16004	1.91742			10	1.55572	0.199443	3.45	0.001	1.21006	2.00012			10	1.37774	0.176605	2.5	0.012	1.07166	1.77124			10	1.43674	0.184228	2.83	0.005	1.11746	1.84725
	NA	0.0374181	0.0168375	-7.3	<0.01	0.0154901	0.0903875			NA	0.0236479	0.0105587	-8.39	<0.01	0.0098568	0.0567352			NA	0.0262254	0.0116801	-8.18	<0.01	0.0109552	0.0627806			NA	0.0237249	0.0105516	-8.41	<0.01	0.0099228	0.0567248
	_cons	5.86e-05	9.24e-06	-61.83	<0.01	4.3e-05	7.98e-05			_cons	0.0001035	1.53e-05	-62.24	<0.01	7.75e-05	0.0001382			_cons	9.3e-05	1.3e-05	-66.43	<0.01	7.07e-05	0.0001223			_cons	0.0001036	1.43e-05	-66.64	<0.01	7.91e-05	0.0001357
